# Supplementary material for: Responses of Litter Decomposition and Nutrient Dynamics to Nitrogen Addition in Temperate Shrublands of North China
Source: Front Plant Sci. 2021 Jan 20;11:618675. doi: 10.3389/fpls.2020.618675 (PMC7873982; doi:10.3389/fpls.2020.618675)
Supplement: Supplementary Dataset 1 — Mass, C, N, and P concentrations in leaf litter of Vitex negundo and Spiraea trilobata across all sampling dates in all treatments. [file Table_1.XLSX]

## Sheet: jt
Sampling time-plots numbers	Species	Time（Month）	N-Level	Dry mass（g）	C（mg/g)	N（mg/g)	P（mg/g)									4.62	4.74	4.63
2012.11.13-	Vitex negundo	0	0	5	466.464	10.3078	0.514151	JT:Vitex negundo								4.55	4.73	4.59
2012.11.13-	Vitex negundo	0	0	5	466.223	10.4996	0.512315									4.67	4.67	4.79
2012.11.13-	Vitex negundo	0	0	5	463.088	10.9266	0.495349
2012.11.13-	Vitex negundo	0	0	5	469.138	11.5792	0.525701
2012.11.13-	Vitex negundo	0	0	5	462.882	11.9316	0.571429
2013.5.27-JT-A0	Vitex negundo	6	0	4.59	457.963	12.4534	0.611386
2013.5.27-JT-A0	Vitex negundo	6	0	4.46	461.995	12.375	0.643229
2013.5.27-JT-A0	Vitex negundo	6	0	4.75	458.075	11.7134	0.560606
2013.5.27-JT-B0	Vitex negundo	6	0	4.49	450.666	12.3949	0.610127
2013.5.27-JT-B0	Vitex negundo	6	0	4.47	451.73	11.9073	0.598446
2013.5.27-JT-B0	Vitex negundo	6	0	4.66	450.127	11.4304	0.604938
2013.5.27-JT-C0	Vitex negundo	6	0	4.71	460.915	12.1821	0.637717
2013.5.27-JT-C0	Vitex negundo	6	0	4.69	452.98	11.3711	0.568475
2013.5.27-JT-C0	Vitex negundo	6	0	4.69	462.795	12.2926	0.613577
2013.5.27-JT-A1	Vitex negundo	6	1	4.64	453.186	11.9891	0.655696
2013.5.27-JT-A1	Vitex negundo	6	1	4.43	454.031	12.3966	0.59383
2013.5.27-JT-A1	Vitex negundo	6	1	4.61	450.373	12.2565	0.635071
2013.5.27-JT-A2	Vitex negundo	6	2	4.68	460.929	14.0756	0.655527
2013.5.27-JT-A2	Vitex negundo	6	2	4.67	458.383	12.8754	0.531579
2013.5.27-JT-A2	Vitex negundo	6	2	4.68	462.035	13.7549	0.654822
2013.5.27-JT-A3	Vitex negundo	6	3	4.62	452.705	12.9516	0.523457
2013.5.27-JT-A3	Vitex negundo	6	3	4.55	454.049	13.1383	0.586288
2013.5.27-JT-A3	Vitex negundo	6	3	4.67	453.331	12.9664	0.570707
2013.5.27-JT-B1	Vitex negundo	6	1	4.65	461.128	12.5473	0.671088
2013.5.27-JT-B1	Vitex negundo	6	1	4.67	461.232	14.427	0.725537
2013.5.27-JT-B1	Vitex negundo	6	1	4.87	466.284	12.9906	0.615385
2013.5.27-JT-B2	Vitex negundo	6	2	4.37	454.938	13.4041	0.634921
2013.5.27-JT-B2	Vitex negundo	6	2	4.49	453.022	12.4004	0.640371
2013.5.27-JT-B2	Vitex negundo	6	2	4.42	453.421	13.0826	0.574939
2013.5.27-JT-B3	Vitex negundo	6	3	4.74	464.336	13.3674	0.632754
2013.5.27-JT-B3	Vitex negundo	6	3	4.73	465.19	13.6475	0.670984
2013.5.27-JT-B3	Vitex negundo	6	3	4.67	464.817	13.6415	0.67033
2013.5.27-JT-C1	Vitex negundo	6	1	4.55	463.31	12.3434	0.605978
2013.5.27-JT-C1	Vitex negundo	6	1	4.59	459.631	12.6708	0.571429
2013.5.27-JT-C1	Vitex negundo	6	1	4.68	464.38	12.6219	0.730769
2013.5.27-JT-C2	Vitex negundo	6	2	4.87	464.215	12.9478	0.619385
2013.5.27-JT-C2	Vitex negundo	6	2	4.53	463.669	12.9905	0.552239
2013.5.27-JT-C2	Vitex negundo	6	2	4.71	464.146	12.4541	0.604712
2013.5.27-JT-C3	Vitex negundo	6	3	4.63	463.945	13.7759	0.687023
2013.5.27-JT-C3	Vitex negundo	6	3	4.59	455.928	13.3632	0.619565
2013.5.27-JT-C3	Vitex negundo	6	3	4.79	463.854	13.5498	0.653846
2013.6.30-JT-A0	Vitex negundo	7	0	4.15	418.939	13.3172	0.717201
2013.6.30-JT-A0	Vitex negundo	7	0	4.28	438.214	13.1317	0.730964
2013.6.30-JT-A0	Vitex negundo	7	0	4.27	425.44	13.3343	0.801527
2013.6.30-JT-B0	Vitex negundo	7	0	3.99	435.692	13.3607	0.6875
2013.6.30-JT-B0	Vitex negundo	7	0	3.92	418.032	12.8367	0.686275
2013.6.30-JT-B0	Vitex negundo	7	0	3.89	428.475	13.1506	0.756757
2013.6.30-JT-C0	Vitex negundo	7	0	4.17	448.721	13.0218	0.694301
2013.6.30-JT-C0	Vitex negundo	7	0	4.25	419.602	13.5431	0.686567
2013.6.30-JT-C0	Vitex negundo	7	0	4.03	446.535	13.3256	0.685366
2013.6.30-JT-A1	Vitex negundo	7	1	4.04	442.391	14.473	0.718009
2013.6.30-JT-A1	Vitex negundo	7	1	4.06	417.921	14.0491	0.775362
2013.6.30-JT-A1	Vitex negundo	7	1	4.31	422.851	14.2681	0.729381
2013.6.30-JT-A2	Vitex negundo	7	2	3.98	418.566	16.5929	0.81137
2013.6.30-JT-A2	Vitex negundo	7	2	4.11	432.041	17.3158	0.792593
2013.6.30-JT-A2	Vitex negundo	7	2	3.92	426.795	15.8744	0.83558
2013.6.30-JT-A3	Vitex negundo	7	3	3.51	291.64	12.0253	0.78392
2013.6.30-JT-A3	Vitex negundo	7	3	3.75	414.571	16.7689	0.769663
2013.6.30-JT-A3	Vitex negundo	7	3	4.54	388.979	14.6382	0.738386
2013.6.30-JT-B1	Vitex negundo	7	1	4.16	419.622	13.3784	0.629073
2013.6.30-JT-B1	Vitex negundo	7	1	4.27	444.177	14.4869	0.710526
2013.6.30-JT-B1	Vitex negundo	7	1	4.25	458.079	14.2002	0.676399
2013.6.30-JT-B2	Vitex negundo	7	2	3.41	456.677	15.2629	0.740933
2013.6.30-JT-B2	Vitex negundo	7	2	3.58	455.196	17.0358	0.769231
2013.6.30-JT-B2	Vitex negundo	7	2	3.93	419.108	15.6091	0.755668
2013.6.30-JT-B3	Vitex negundo	7	3	3.94	435.157	17.3857	0.738786
2013.6.30-JT-B3	Vitex negundo	7	3	3.98	461.84	15.3201	0.635638
2013.6.30-JT-B3	Vitex negundo	7	3	4.16	455.576	16.4377	0.765013
2013.6.30-JT-C1	Vitex negundo	7	1	4.12	410.657	13.7848	0.797101
2013.6.30-JT-C1	Vitex negundo	7	1	3.9	436.052	14.0956	0.681265
2013.6.30-JT-C1	Vitex negundo	7	1	3.64	399.201	14.2426	0.735602
2013.6.30-JT-C2	Vitex negundo	7	2	3.71	368.431	13.4894	0.813008
2013.6.30-JT-C2	Vitex negundo	7	2	3.57	405.059	14.5123	0.745679
2013.6.30-JT-C2	Vitex negundo	7	2	3.62	361.581	13.0147	0.804071
2013.6.30-JT-C3	Vitex negundo	7	3	4.17	422.405	15.614	0.721649
2013.6.30-JT-C3	Vitex negundo	7	3	4.22	397.653	15.2045	0.821622
2013.6.30-JT-C3	Vitex negundo	7	3	4.18	447.299	14.9791	0.740113
2013.7.28-JT-A0	Vitex negundo	8	0	4.4	436.338	14.8651	0.77551
2013.7.28-JT-A0	Vitex negundo	8	0	3.87	402.57	14.0692	0.720657
2013.7.28-JT-A0	Vitex negundo	8	0	3.25	413.17	14.9822	0.851124
2013.7.28-JT-B0	Vitex negundo	8	0	3.21	261.544	11.5616	0.883663
2013.7.28-JT-B0	Vitex negundo	8	0	3.83	364.316	13.7146	0.797267
2013.7.28-JT-B0	Vitex negundo	8	0	4.16	299.655	13.3031	0.934555
2013.7.28-JT-C0	Vitex negundo	8	0	1.93	346.108	12.9823	0.808901
2013.7.28-JT-C0	Vitex negundo	8	0	3.14	398.402	13.7412	0.787013
2013.7.28-JT-C0	Vitex negundo	8	0	3.07	371.713	14.0128	0.875635
2013.7.28-JT-A1	Vitex negundo	8	1	3.99	345.966	12.7493	0.857143
2013.7.28-JT-A1	Vitex negundo	8	1	4.12	366.219	13.0646	0.791457
2013.7.28-JT-A1	Vitex negundo	8	1	4.19	368.041	13.8168	0.838624
2013.7.28-JT-A2	Vitex negundo	8	2	3.79	377.027	14.4028	0.845333
2013.7.28-JT-A2	Vitex negundo	8	2	4.35	363.216	13.9592	0.75
2013.7.28-JT-A2	Vitex negundo	8	2	3.68	413.85	16.6369	0.839243
2013.7.28-JT-A3	Vitex negundo	8	3	4.51	410.792	16.6942	0.883905
2013.7.28-JT-A3	Vitex negundo	8	3	3.2	277.586	13.0899	0.808458
2013.7.28-JT-A3	Vitex negundo	8	3	4.54	328.304	13.3324	0.830424
2013.7.28-JT-B1	Vitex negundo	8	1	3.55	435.52	16.1557	0.825193
2013.7.28-JT-B1	Vitex negundo	8	1	3.64	410.507	15.391	0.776042
2013.7.28-JT-B1	Vitex negundo	8	1	3.7	417.94	15.4189	0.798969
2013.7.28-JT-B2	Vitex negundo	8	2	3.65	416.121	15.3905	0.8
2013.7.28-JT-B2	Vitex negundo	8	2	3.11	425.497	16.424	0.691906
2013.7.28-JT-B2	Vitex negundo	8	2	3.8	431.521	16.6399	0.843243
2013.7.28-JT-B3	Vitex negundo	8	3	3.55	448.074	16.1174	0.787342
2013.7.28-JT-B3	Vitex negundo	8	3	3.6	440.381	16.2112	0.769231
2013.7.28-JT-B3	Vitex negundo	8	3	3.69	447.729	16.9183	0.854545
2013.7.28-JT-C1	Vitex negundo	8	1	3.36	381.037	14.8959	0.762136
2013.7.28-JT-C1	Vitex negundo	8	1	3.76	363.537	14.2096	0.686893
2013.7.28-JT-C1	Vitex negundo	8	1	3.14	360.023	14.5249	0.885922
2013.7.28-JT-C2	Vitex negundo	8	2	3.09	388.312	15.2165	0.958065
2013.7.28-JT-C2	Vitex negundo	8	2	3.25	375.997	14.7839	0.856764
2013.7.28-JT-C2	Vitex negundo	8	2	3.28	389.782	15.3431	0.848718
2013.7.28-JT-C3	Vitex negundo	8	3	2.85	451.373	17.5593	0.751323
2013.7.28-JT-C3	Vitex negundo	8	3	3.62	450.67	18.1148	0.802057
2013.7.28-JT-C3	Vitex negundo	8	3	3.35	421.794	16.1141	0.80163
2013.8.26-JT-A0	Vitex negundo	9	0	3.64	425.823	15.5413	0.88172
2013.8.26-JT-A0	Vitex negundo	9	0	3.37	420.885	16.1259	0.921409
2013.8.26-JT-A0	Vitex negundo	9	0	3.8	428.183	15.8088	0.855072
2013.8.26-JT-B0	Vitex negundo	9	0	3.85	344.692	13.7302	0.926686
2013.8.26-JT-B0	Vitex negundo	9	0	3.29	399.722	14.9116	0.879679
2013.8.26-JT-B0	Vitex negundo	9	0	3.83	344.612	13.2123	0.827778
2013.8.26-JT-C0	Vitex negundo	9	0	3.26	403.421	14.9928	0.856369
2013.8.26-JT-C0	Vitex negundo	9	0	3.07	350.833	13.851	0.853026
2013.8.26-JT-C0	Vitex negundo	9	0	3.39	278.671	12.165	0.809659
2013.8.26-JT-A1	Vitex negundo	9	1	3.22	410.672	15.6218	0.862903
2013.8.26-JT-A1	Vitex negundo	9	1	3.28	437.881	16.2308	0.816156
2013.8.26-JT-A1	Vitex negundo	9	1	3.43	431.648	16.3525	0.8
2013.8.26-JT-A2	Vitex negundo	9	2	3.59	397.911	17.442	0.878187
2013.8.26-JT-A2	Vitex negundo	9	2	3.45	409.98	17.6533	0.898844
2013.8.26-JT-A2	Vitex negundo	9	2	3.84	370.83	16.1298	0.830904
2013.8.26-JT-A3	Vitex negundo	9	3	3.28	348.455	17.2478	0.916185
2013.8.26-JT-A3	Vitex negundo	9	3	2.85	388.7	17.6727	0.827586
2013.8.26-JT-A3	Vitex negundo	9	3	3.26	354.984	17.004	0.774725
2013.8.26-JT-B1	Vitex negundo	9	1	3.81	431.45	17.2103	0.746398
2013.8.26-JT-B1	Vitex negundo	9	1	3.63	418.938	17.7872	0.845697
2013.8.26-JT-B1	Vitex negundo	9	1	3.46	446.687	16.3686	0.806548
2013.8.26-JT-B2	Vitex negundo	9	2	3.38	402.999	17.1406	0.92562
2013.8.26-JT-B2	Vitex negundo	9	2	3.17	432.792	16.9847	0.834734
2013.8.26-JT-B2	Vitex negundo	9	2	3.25	418.291	16.7362	0.824513
2013.8.26-JT-B3	Vitex negundo	9	3	3.96	421.156	18.7454	0.872576
2013.8.26-JT-B3	Vitex negundo	9	3	3.56	436.906	18.3297	0.890855
2013.8.26-JT-B3	Vitex negundo	9	3	3.67	412.002	17.293	0.823699
2013.8.26-JT-C1	Vitex negundo	9	1	4.67	282.666	12.6345	0.832335
2013.8.26-JT-C1	Vitex negundo	9	1	4.16	373.152	14.9181	0.840336
2013.8.26-JT-C1	Vitex negundo	9	1	4.6	297.333	13.2737	0.834758
2013.8.26-JT-C2	Vitex negundo	9	2	3.2	407.344	16.4234	0.744318
2013.8.26-JT-C2	Vitex negundo	9	2	3.08	417.545	18.5872	0.835777
2013.8.26-JT-C2	Vitex negundo	9	2	3.48	396.479	17.5186	0.771014
2013.8.26-JT-C3	Vitex negundo	9	3	3.65	412.279	18.4435	0.835165
2013.8.26-JT-C3	Vitex negundo	9	3	3.34	407.907	18.6326	0.841317
2013.8.26-JT-C3	Vitex negundo	9	3	3.35	445.112	20.149	0.862857
2013.9.25-JT-A0	Vitex negundo	10	0	3.06	445.713	16.4055	0.882199
2013.9.25-JT-A0	Vitex negundo	10	0	3.45	433.707	15.9199	0.820106
2013.9.25-JT-A0	Vitex negundo	10	0	3.04	427.089	15.7513	0.805556
2013.9.25-JT-B0	Vitex negundo	10	0	3.42	352.165	15.0051	0.865789
2013.9.25-JT-B0	Vitex negundo	10	0	3.84	355.645	14.8803	0.913706
2013.9.25-JT-B0	Vitex negundo	10	0	3.61	356.715	14.6152	0.863874
2013.9.25-JT-C0	Vitex negundo	10	0	3.68	331.109	13.2941	0.858156
2013.9.25-JT-C0	Vitex negundo	10	0	2.79	314.828	13.474	0.827014
2013.9.25-JT-C0	Vitex negundo	10	0	2.91	348.318	14.1703	0.810945
2013.9.25-JT-A1	Vitex negundo	10	1	3.53	316.693	15.0462	0.933025
2013.9.25-JT-A1	Vitex negundo	10	1	2.83	416.6	18.6653	0.929539
2013.9.25-JT-A1	Vitex negundo	10	1	3.11	390.222	17.5819	0.937355
2013.9.25-JT-A2	Vitex negundo	10	2	3.43	363.391	16.9008	0.843672
2013.9.25-JT-A2	Vitex negundo	10	2	2.79	419.716	19.9827	0.890187
2013.9.25-JT-A2	Vitex negundo	10	2	2.51	381.605	16.5147	0.93985
2013.9.25-JT-A3	Vitex negundo	10	3	3.5	400.72	18.0237	0.846512
2013.9.25-JT-A3	Vitex negundo	10	3	3.27	388.901	17.0386	0.825666
2013.9.25-JT-A3	Vitex negundo	10	3	2.87	427.156	18.7851	0.88862
2013.9.25-JT-B1	Vitex negundo	10	1	3.24	399.194	18.1758	0.953608
2013.9.25-JT-B1	Vitex negundo	10	1	2.96	414.817	17.0312	0.778338
2013.9.25-JT-B1	Vitex negundo	10	1	2.81	424.492	18.2393	0.711823
2013.9.25-JT-B2	Vitex negundo	10	2	2.9	400.395	17.785	0.724299
2013.9.25-JT-B2	Vitex negundo	10	2	2.9	455.969	18.8159	0.819905
2013.9.25-JT-B2	Vitex negundo	10	2	3.22	363.579	16.6576	0.727488
2013.9.25-JT-B3	Vitex negundo	10	3	2.63	408.706	18.404	0.785536
2013.9.25-JT-B3	Vitex negundo	10	3	2.67	430.961	19.3931	0.736211
2013.9.25-JT-B3	Vitex negundo	10	3	3.1	437.927	19.6483	0.825
2013.9.25-JT-C1	Vitex negundo	10	1	3.1	414.976	16.8434	0.764423
2013.9.25-JT-C1	Vitex negundo	10	1	3.42	434.886	17.0185	0.788177
2013.9.25-JT-C1	Vitex negundo	10	1	3.87	379.041	16.2139	0.729017
2013.9.25-JT-C2	Vitex negundo	10	2	2.35	394.577	17.217	0.740196
2013.9.25-JT-C2	Vitex negundo	10	2	2.91	381.746	16.8799	0.7725
2013.9.25-JT-C2	Vitex negundo	10	2	2.92	374.149	17.163	0.785888
2013.9.25-JT-C3	Vitex negundo	10	3	3.7	391.454	17.6201	0.852792
2013.9.25-JT-C3	Vitex negundo	10	3	3.51	352.58	16.3744	0.787952
2013.9.25-JT-C3	Vitex negundo	10	3	3.49	365.53	15.7369	0.746959
2014.5-25-JT-A0	Vitex negundo	18	0	2.74	432.024	16.9236	0.792683
2014.5-25-JT-A0	Vitex negundo	18	0	2.95	433.096	17.1136	0.811502
2014.5-25-JT-A0	Vitex negundo	18	0	2.85	432.871	17.3749	0.715493
2014.5-25-JT-B0	Vitex negundo	18	0	3.35	371.254	14.1579	0.639073
2014.5-25-JT-B0	Vitex negundo	18	0	3.38	349.069	15.7759	0.923333
2014.5-25-JT-B0	Vitex negundo	18	0	3.06	265.852	13.0662	0.948052
2014-5-25-JT-C0	Vitex negundo	18	0	2.44	376.315	15.5753	0.743662
2014-5-25-JT-C0	Vitex negundo	18	0	3.15	394.419	15.4531	0.735294
2014-5-25-JT-C0	Vitex negundo	18	0	3.21	434.996	15.6991	0.764873
2014-5-25-JT-A1	Vitex negundo	18	1	3.11	355.652	14.8386	0.715942
2014-5-25-JT-A1	Vitex negundo	18	1	3	378.473	16.066	0.746479
2014-5-25-JT-A1	Vitex negundo	18	1	3	339.658	14.1905	0.709845
2014-5-25-JT-A2	Vitex negundo	18	2	3.23	370.87	16.2063	0.713881
2014-5-25-JT-A2	Vitex negundo	18	2	3.06	393.427	16.3914	0.797066
2014-5-25-JT-A2	Vitex negundo	18	2	2.68	401.627	15.8493	0.664789
2014-5-25-JT-A3	Vitex negundo	18	3	2.85	407.846	18.6088	0.679452
2014-5-25-JT-A3	Vitex negundo	18	3	2.64	409.529	18.5322	0.714697
2014-5-25-JT-A3	Vitex negundo	18	3	2.73	395.47	17.8949	0.80814
2014-5-25-JT-B1	Vitex negundo	18	1	3.21	387.178	16.1229	0.790885
2014-5-25-JT-B1	Vitex negundo	18	1	3.12	365.105	15.304	0.881402
2014-5-25-JT-B1	Vitex negundo	18	1	3.53	392.831	16.3778	0.758523
2014-5-25-JT-B2	Vitex negundo	18	2	2.82	436.06	17.9709	0.751323
2014-5-25-JT-B2	Vitex negundo	18	2	2.8	442.975	18.7983	0.708738
2014-5-25-JT-B2	Vitex negundo	18	2	2.83	418.38	19.1213	0.891641
2014-5-25-JT-B3	Vitex negundo	18	3	2.5	449.401	19.1359	0.814607
2014-5-25-JT-B3	Vitex negundo	18	3	3.32	401.114	17.436	0.745665
2014-5-25-JT-B3	Vitex negundo	18	3	3.05	426.277	18.9293	0.832386
2014-5-25-JT-C1	Vitex negundo	18	1	2.95	329.595	14.366	0.778075
2014-5-25-JT-C1	Vitex negundo	18	1	2.76	312.311	14.7635	0.840796
2014-5-25-JT-C1	Vitex negundo	18	1	3	381.409	15.7719	0.685131
2014-5-25-JT-C2	Vitex negundo	18	2	2.67	343.932	14.1609	0.749235
2014-5-25-JT-C2	Vitex negundo	18	2	3.51	352.756	15.4259	0.849866
2014-5-25-JT-C2	Vitex negundo	18	2	3.58	363.28	16.6564	0.828205
2014-5-25-JT-C3	Vitex negundo	18	3	2.88	374.694	17.1753	0.882353
2014-5-25-JT-C3	Vitex negundo	18	3	3.09	354.387	16.2309	0.709845
2014-5-25-JT-C3	Vitex negundo	18	3	2.96	345.347	15.5432	0.802899
2014-7-25-JT-A0	Vitex negundo	20	0	2.54	384.376	16.6297	0.805226
2014-7-25-JT-A0	Vitex negundo	20	0	3	427.873	18.7099	0.774854
2014-7-25-JT-A0	Vitex negundo	20	0	2.63	427.074	17.7404	0.715762
2014-7-25-JT-B0	Vitex negundo	20	0	1.94	333.584	15.8644	0.898734
2014-7-25-JT-B0	Vitex negundo	20	0	2.99	341.826	15.0634	0.765172
2014-7-25-JT-B0	Vitex negundo	20	0	1.39	328.006	16.507	0.886111
2014-7-25-JT-C0	Vitex negundo	20	0	3.24	417.806	16.8297	0.780702
2014-7-25-JT-C0	Vitex negundo	20	0	3.28	405.057	17.5047	0.846995
2014-7-25-JT-C0	Vitex negundo	20	0	3.29	353.536	16.1603	0.874644
2014-7-25-JT-A1	Vitex negundo	20	1	2.95	342.527	16.009	0.816425
2014-7-25-JT-A1	Vitex negundo	20	1	2.6	307.316	15.6912	0.874699
2014-7-25-JT-A1	Vitex negundo	20	1	3.2	328.103	15.6581	0.913158
2014-7-25-JT-A2	Vitex negundo	20	2	3.12	362.352	17.4516	0.791667
2014-7-25-JT-A2	Vitex negundo	20	2	3.06	356.199	17.7885	0.824405
2014-7-25-JT-A2	Vitex negundo	20	2	2.83	361.174	17.0576	0.787952
2014-7-25-JT-A3	Vitex negundo	20	3	3.01	389.14	18.7947	0.792916
2014-7-25-JT-A3	Vitex negundo	20	3	3.4	393.251	19.7312	0.828205
2014-7-25-JT-A3	Vitex negundo	20	3	2.96	356.198	16.3759	0.925287
2014-7-25-JT-B1	Vitex negundo	20	1	2.87	319.86	15.2973	0.98913
2014-7-25-JT-B1	Vitex negundo	20	1	2.34	344.246	16.2564	0.931818
2014-7-25-JT-B1	Vitex negundo	20	1	1.84	376.956	16.6393	0.766871
2014-7-25-JT-B2	Vitex negundo	20	2	2.61	435.009	19.2825	0.710306
2014-7-25-JT-B2	Vitex negundo	20	2	2.19	425.653	20.0717	0.769231
2014-7-25-JT-B2	Vitex negundo	20	2	2.99	419.899	19.7467	0.755968
2014-7-25-JT-B3	Vitex negundo	20	3	3.08	374.019	18.2997	0.732804
2014-7-25-JT-B3	Vitex negundo	20	3	2.66	422.562	20.8615	0.888889
2014-7-25-JT-B3	Vitex negundo	20	3	3.16	387.1	18.6438	0.723214
2014-7-25-JT-C1	Vitex negundo	20	1	2.46	306.937	15.0875	0.733333
2014-7-25-JT-C1	Vitex negundo	20	1	2.75	361.404	16.3892	0.718935
2014-7-25-JT-C1	Vitex negundo	20	1	2.85	354.6	16.7562	0.807407
2014-7-25-JT-C2	Vitex negundo	20	2	1.64	321.14	16.6889	0.755263
2014-7-25-JT-C2	Vitex negundo	20	2	2.18	304.667	15.8766	0.805825
2014-7-25-JT-C2	Vitex negundo	20	2	2.21	318.375	16.6095	0.768322
2014-7-25-JT-C3	Vitex negundo	20	3	2.87	384.287	19.1749	0.72809
2014-7-25-JT-C3	Vitex negundo	20	3	2.05	397.062	19.3288	0.700246
2014-7-25-JT-C3	Vitex negundo	20	3	2.77	396.54	19.9951	0.747967
2014-10-25-JT-A0	Vitex negundo	23	0	2.15	413.641	19.2102	0.866667
2014-10-25-JT-A0	Vitex negundo	23	0	2.62	335.846	16.7714	1.02959
2014-10-25-JT-A0	Vitex negundo	23	0	2.32	391.38	18.5153	0.916435
2014-10-25-JT-B0	Vitex negundo	23	0	2.11	321.056	15.2651	0.845659
2014-10-25-JT-B0	Vitex negundo	23	0	2.49	324.824	15.8028	0.941828
2014-10-25-JT-B0	Vitex negundo	23	0	2.59	303.526	15.8648	0.875339
2014-10-25-JT-C0	Vitex negundo	23	0	1.4	323.657	15.6739	0.886792
2014-10-25-JT-C0	Vitex negundo	23	0	1.52	229.744	12.781	1.05366
2014-10-25-JT-C0	Vitex negundo	23	0	2.66	258.491	13.7413	0.899761
2014-10-25-JT-A1	Vitex negundo	23	1	2.76	307.219	15.8082	0.919881
2014-10-25-JT-A1	Vitex negundo	23	1	2.44	328.803	16.6699	0.969529
2014-10-25-JT-A1	Vitex negundo	23	1	2.59	284.043	14.5967	0.917526
2014-10-25-JT-A2	Vitex negundo	23	2	2.52	347.032	17.0688	0.808696
2014-10-25-JT-A2	Vitex negundo	23	2	2.47	314.524	15.8042	0.909548
2014-10-25-JT-A2	Vitex negundo	23	2	2.46	314.013	15.7963	0.799342
2014-10-25-JT-A3	Vitex negundo	23	3	2.54	308.562	16.9601	0.878698
2014-10-25-JT-A3	Vitex negundo	23	3	1.81	335.423	16.9952	0.93007
2014-10-25-JT-A3	Vitex negundo	23	3	1.82	335.507	17.9732	0.8
2014-10-25-JT-B1	Vitex negundo	23	1	2.19	335.329	16.3248	0.854111
2014-10-25-JT-B1	Vitex negundo	23	1	2.47	347.109	16.6226	0.855705
2014-10-25-JT-B1	Vitex negundo	23	1	2.48	299.474	15.9099	0.930556
2014-10-25-JT-B2	Vitex negundo	23	2	2.53	345.365	18.5313	0.878125
2014-10-25-JT-B2	Vitex negundo	23	2	2.53	428.037	19.1015	0.735802
2014-10-25-JT-B2	Vitex negundo	23	2	1.82	433.099	19.8827	0.777027
2014-10-25-JT-B3	Vitex negundo	23	3	2.81	359.834	18.2512	0.815562
2014-10-25-JT-B3	Vitex negundo	23	3	2.08	405.635	20.9724	0.881029
2014-10-25-JT-B3	Vitex negundo	23	3	2.95	331.25	16.8825	0.836957
2014-10-25-JT-C1	Vitex negundo	23	1	2.56	305.18	16.5876	0.823256
2014-10-25-JT-C1	Vitex negundo	23	1	1.87	339.06	17.5581	0.825485
2014-10-25-JT-C1	Vitex negundo	23	1	1.5	315.395	15.6531	0.840964
2014-10-25-JT-C2	Vitex negundo	23	2	1.89	289.92	16.3547	0.875362
2014-10-25-JT-C2	Vitex negundo	23	2	2.48333	325.19	16.2231	0.839195
2014-10-25-JT-C2	Vitex negundo	23	2	2.29333	402.167	19.1719	0.796985
2014-10-25-JT-C3	Vitex negundo	23	3	1.92	384.338	20.5397	0.848684
2014-10-25-JT-C3	Vitex negundo	23	3	2.21	307.131	16.8352	0.841823
2014-10-25-JT-C3	Vitex negundo	23	3	1.81	273.79	15.0446	0.801386

## Sheet: xx
Sampling time-plots numbers	Species	Time（Month）	N-Level	Dry mass（g）	C（mg/g)	N（mg/g)	P（mg/g)	XX:Spiraea trilobata
2012.11.13-	Spiraea trilobata	0	0	4.9	471.14	8.45686	0.350588
2012.11.13-	Spiraea trilobata	0	0	4.95	450.847	8.21889	0.394872
2012.11.13-	Spiraea trilobata	0	0	4.98	469.784	8.86869	0.311429
2012.11.13-	Spiraea trilobata	0	0	4.99	468.679	9.1414	0.341289
2012.11.13-	Spiraea trilobata	0	0	4.97	471.005	9.00555	0.389744
2013.5.27-XX-A0	Spiraea trilobata	6	0	4.73	463.665	9.71764	0.318436
2013.5.27-XX-A0	Spiraea trilobata	6	0	4.74	461.843	9.18141	0.37037
2013.5.27-XX-A0	Spiraea trilobata	6	0	4.72	466.092	9.18165	0.348718
2013.5.27-XX-B0	Spiraea trilobata	6	0	4.6	461.352	8.7736	0.300995
2013.5.27-XX-B0	Spiraea trilobata	6	0	4.45	460.246	8.54459	0.393204
2013.5.27-XX-B0	Spiraea trilobata	6	0	4.57	459.815	9.17364	0.347126
2013.5.27-XX-C0	Spiraea trilobata	6	0	5	459.439	8.78	0.320513
2013.5.27-XX-C0	Spiraea trilobata	6	0	4.96	459.8	9.32775	0.336538
2013.5.27-XX-C0	Spiraea trilobata	6	0	4.95	456.871	9.4236	0.366337
2013.5.27-XX-A1	Spiraea trilobata	6	1	4.41	456.452	9.67769	0.461358
2013.5.27-XX-A1	Spiraea trilobata	6	1	4.2	457.233	9.75058	0.368675
2013.5.27-XX-A1	Spiraea trilobata	6	1	4.47	454.851	9.48217	0.363208
2013.5.27-XX-B1	Spiraea trilobata	6	1	4.52	454.743	9.99275	0.378049
2013.5.27-XX-B1	Spiraea trilobata	6	1	4.62	455.746	9.80282	0.393701
2013.5.27-XX-B1	Spiraea trilobata	6	1	4.63	454.034	9.56052	0.370098
2013.5.27-XX-C1	Spiraea trilobata	6	1	4.75	456.093	10.8119	0.386423
2013.5.27-XX-C1	Spiraea trilobata	6	1	4.92	453.75	10.2336	0.43073
2013.5.27-XX-C1	Spiraea trilobata	6	1	4.72	457.41	9.46562	0.383812
2013.5.27-XX-A2	Spiraea trilobata	6	2	4.5	455.365	10.0694	0.391304
2013.5.27-XX-A2	Spiraea trilobata	6	2	4.63	453.231	9.95207	0.372796
2013.5.27-XX-A2	Spiraea trilobata	6	2	4.61	446.421	10.5538	0.422222
2013.5.27-XX-B2	Spiraea trilobata	6	2	4.37	451.663	10.1799	0.424318
2013.5.27-XX-B2	Spiraea trilobata	6	2	4.53	455.587	9.59425	0.357143
2013.5.27-XX-B2	Spiraea trilobata	6	2	4.57	458.857	9.55358	0.373402
2013.5.27-XX-C2	Spiraea trilobata	6	2	5	447.933	9.62109	0.394089
2013.5.27-XX-C2	Spiraea trilobata	6	2	5	452.097	9.8265	0.400474
2013.5.27-XX-C2	Spiraea trilobata	6	2	5	457.014	9.7601	0.356459
2013.5.27-XX-A3	Spiraea trilobata	6	3	4.4	458.988	9.05299	0.358056
2013.5.27-XX-A3	Spiraea trilobata	6	3	4.52	446.936	10.3533	0.359155
2013.5.27-XX-A3	Spiraea trilobata	6	3	4.53	455.964	10.3027	0.319899
2013.5.27-XX-B3	Spiraea trilobata	6	3	4.53	446.209	10.4497	0.366337
2013.5.27-XX-B3	Spiraea trilobata	6	3	4.67	455.17	10.6521	0.408353
2013.5.27-XX-B3	Spiraea trilobata	6	3	4.65	454.799	9.28326	0.403646
2013.5.27-XX-C3	Spiraea trilobata	6	3	4.96	458.436	10.435	0.37594
2013.5.27-XX-C3	Spiraea trilobata	6	3	5	454.097	10.4847	0.426735
2013.5.27-XX-C3	Spiraea trilobata	6	3	5	452.838	10.3088	0.448363
2013.6.30-XX-A0	Spiraea trilobata	7	0	4.6	448.447	10.4117	0.46988
2013.6.30-XX-A0	Spiraea trilobata	7	0	4.37	433.944	9.94741	0.427136
2013.6.30-XX-A0	Spiraea trilobata	7	0	4.32	435.997	9.93385	0.406593
2013.6.30-XX-B0	Spiraea trilobata	7	0	4.02	445.208	9.92887	0.422785
2013.6.30-XX-B0	Spiraea trilobata	7	0	3.8	428.369	10.2588	0.512887
2013.6.30-XX-B0	Spiraea trilobata	7	0	4.26	427.881	9.73146	0.506494
2013.6.30-XX-C0	Spiraea trilobata	7	0	4.39	430.518	10.1547	0.458333
2013.6.30-XX-C0	Spiraea trilobata	7	0	4.86	449.552	10.5929	0.391931
2013.6.30-XX-C0	Spiraea trilobata	7	0	4.82	455.534	9.80579	0.404145
2013.6.30-XX-A1	Spiraea trilobata	7	1	3.93	416.903	9.68268	0.50134
2013.6.30-XX-A1	Spiraea trilobata	7	1	3.8	428.228	10.6712	0.472973
2013.6.30-XX-A1	Spiraea trilobata	7	1	4.19	440.833	10.4991	0.433155
2013.6.30-XX-B1	Spiraea trilobata	7	1	4.21	443.382	10.8822	0.387805
2013.6.30-XX-B1	Spiraea trilobata	7	1	4.15	442.129	10.7301	0.453202
2013.6.30-XX-B1	Spiraea trilobata	7	1	4.07	455.768	11.2122	0.513441
2013.6.30-XX-C1	Spiraea trilobata	7	1	4.46	454.952	10.6331	0.45
2013.6.30-XX-C1	Spiraea trilobata	7	1	4.92	461.237	9.68634	0.408824
2013.6.30-XX-C1	Spiraea trilobata	7	1	4.82	458.08	10.4862	0.476684
2013.6.30-XX-A2	Spiraea trilobata	7	2	4	437.489	9.9847	0.47043
2013.6.30-XX-A2	Spiraea trilobata	7	2	4.4	415.647	10.0021	0.511278
2013.6.30-XX-A2	Spiraea trilobata	7	2	4.46	440.019	10.9669	0.449612
2013.6.30-XX-B2	Spiraea trilobata	7	2	4.39	447.3	11.6511	0.426357
2013.6.30-XX-B2	Spiraea trilobata	7	2	4.28	453.728	11.0648	0.448549
2013.6.30-XX-B2	Spiraea trilobata	7	2	4.02	453.564	11.3363	0.491525
2013.6.30-XX-C2	Spiraea trilobata	7	2	4.91	445.868	10.5146	0.411602
2013.6.30-XX-C2	Spiraea trilobata	7	2	4.82	446.051	11.9463	0.496021
2013.6.30-XX-C2	Spiraea trilobata	7	2	4.72	454.336	11.0825	0.41604
2013.6.30-XX-A3	Spiraea trilobata	7	3	3.88	453.351	12.1688	0.463918
2013.6.30-XX-A3	Spiraea trilobata	7	3	3.87	454.146	11.8403	0.482323
2013.6.30-XX-A3	Spiraea trilobata	7	3	4.13	459.092	11.8109	0.42328
2013.6.30-XX-B3	Spiraea trilobata	7	3	4.51	456.196	10.4441	0.410959
2013.6.30-XX-B3	Spiraea trilobata	7	3	4.59	451.872	10.4324	0.374026
2013.6.30-XX-B3	Spiraea trilobata	7	3	4.54	453.07	10.299	0.476712
2013.6.30-XX-C3	Spiraea trilobata	7	3	4.59	431.261	12.277	0.534031
2013.6.30-XX-C3	Spiraea trilobata	7	3	4.72	438.373	12.3078	0.485632
2013.6.30-XX-C3	Spiraea trilobata	7	3	4.67	458.817	11.7884	0.463731
2013.7.28-XX-A0	Spiraea trilobata	8	0	4.33	450.349	9.98111	0.405941
2013.7.28-XX-A0	Spiraea trilobata	8	0	4.63	431.046	11.3749	0.472296
2013.7.28-XX-A0	Spiraea trilobata	8	0	4.35	428.483	10.8057	0.507772
2013.7.28-XX-B0	Spiraea trilobata	8	0	4.87	403.815	10.3543	0.48062
2013.7.28-XX-B0	Spiraea trilobata	8	0	4.21	378.939	10.351	0.550685
2013.7.28-XX-B0	Spiraea trilobata	8	0	4.27	383.465	9.98635	0.576623
2013.7.28-XX-C0	Spiraea trilobata	8	0	4.45	434.555	10.1873	0.460526
2013.7.28-XX-C0	Spiraea trilobata	8	0	4.13	440.139	10.8276	0.470899
2013.7.28-XX-C0	Spiraea trilobata	8	0	4.29	437.347	10.5074	0.465713
2013.7.28-XX-A1	Spiraea trilobata	8	1	4.46	443.52	11.0841	0.450777
2013.7.28-XX-A1	Spiraea trilobata	8	1	3.93	414.443	11.304	0.596257
2013.7.28-XX-A1	Spiraea trilobata	8	1	3.72	420.247	10.7438	0.570025
2013.7.28-XX-B1	Spiraea trilobata	8	1	4.07	438.443	10.7028	0.513784
2013.7.28-XX-B1	Spiraea trilobata	8	1	4.23	398.137	11.4021	0.548837
2013.7.28-XX-B1	Spiraea trilobata	8	1	4.63	328.966	10.1758	0.660574
2013.7.28-XX-C1	Spiraea trilobata	8	1	3.21	397.253	11.5073	0.611732
2013.7.28-XX-C1	Spiraea trilobata	8	1	4.22	427.706	11.5024	0.515873
2013.7.28-XX-C1	Spiraea trilobata	8	1	4.13	437.881	12.0016	0.453826
2013.7.28-XX-A2	Spiraea trilobata	8	2	4.3	432.273	12.1338	0.586466
2013.7.28-XX-A2	Spiraea trilobata	8	2	4.01	437.942	11.9717	0.56
2013.7.28-XX-A2	Spiraea trilobata	8	2	4.19	441.722	10.8788	0.428191
2013.7.28-XX-B2	Spiraea trilobata	8	2	3.96	342.047	10.0527	0.613054
2013.7.28-XX-B2	Spiraea trilobata	8	2	4.08	432.957	10.6895	0.425414
2013.7.28-XX-B2	Spiraea trilobata	8	2	4.58	420.892	11.2379	0.506849
2013.7.28-XX-C2	Spiraea trilobata	8	2	3.98	431.052	12.6274	0.509235
2013.7.28-XX-C2	Spiraea trilobata	8	2	3.85	440.225	12.6433	0.372922
2013.7.28-XX-C2	Spiraea trilobata	8	2	3.63	419.782	11.8477	0.546448
2013.7.28-XX-A3	Spiraea trilobata	8	3	3.75	417.576	12.2106	0.544335
2013.7.28-XX-A3	Spiraea trilobata	8	3	4.4	412.964	12.3082	0.565553
2013.7.28-XX-A3	Spiraea trilobata	8	3	4.21	426.744	12.3097	0.433249
2013.7.28-XX-B3	Spiraea trilobata	8	3	4.24	450.225	12.1625	0.494898
2013.7.28-XX-B3	Spiraea trilobata	8	3	4.28	454.7	11.3001	0.404199
2013.7.28-XX-B3	Spiraea trilobata	8	3	4.13	455.161	11.6616	0.472149
2013.7.28-XX-C3	Spiraea trilobata	8	3	3.4	441.419	12.8045	0.460055
2013.7.28-XX-C3	Spiraea trilobata	8	3	4.4	446.201	12.1363	0.368159
2013.7.28-XX-C3	Spiraea trilobata	8	3	3.34	440.747	11.8194	0.423631
2013.8.26-XX-A0	Spiraea trilobata	9	0	4.3	433.666	10.967	0.519062
2013.8.26-XX-A0	Spiraea trilobata	9	0	4.19	426.574	11.016	0.583569
2013.8.26-XX-A0	Spiraea trilobata	9	0	4.36	348.777	10.1764	0.658754
2013.8.26-XX-B0	Spiraea trilobata	9	0	3.92	440.984	10.5916	0.507426
2013.8.26-XX-B0	Spiraea trilobata	9	0	4.12	389.311	11.0732	0.594972
2013.8.26-XX-B0	Spiraea trilobata	9	0	3.78	411.269	11.1323	0.560773
2013.8.26-XX-C0	Spiraea trilobata	9	0	3.84	454.999	12.1988	0.480969
2013.8.26-XX-C0	Spiraea trilobata	9	0	3.62	446.642	12.7739	0.621622
2013.8.26-XX-C0	Spiraea trilobata	9	0	3.68	456.47	12.0369	0.569014
2013.8.26-XX-A1	Spiraea trilobata	9	1	3.86	406.942	11.3152	0.521858
2013.8.26-XX-A1	Spiraea trilobata	9	1	3.87	417.912	11.2917	0.53562
2013.8.26-XX-A1	Spiraea trilobata	9	1	4.09	412.143	10.864	0.470588
2013.8.26-XX-B1	Spiraea trilobata	9	1	3.53	437.203	12.1537	0.505587
2013.8.26-XX-B1	Spiraea trilobata	9	1	3.89	415.433	12.3407	0.567647
2013.8.26-XX-B1	Spiraea trilobata	9	1	3.45	452.668	12.1233	0.517045
2013.8.26-XX-C1	Spiraea trilobata	9	1	4.12	463.153	11.5726	0.511364
2013.8.26-XX-C1	Spiraea trilobata	9	1	4.27	445.02	12.2606	0.541667
2013.8.26-XX-C1	Spiraea trilobata	9	1	3.77	457.197	12.648	0.516616
2013.8.26-XX-A2	Spiraea trilobata	9	2	3.47	296.132	11.0474	0.649025
2013.8.26-XX-A2	Spiraea trilobata	9	2	3.8	448.31	11.6717	0.466472
2013.8.26-XX-A2	Spiraea trilobata	9	2	3.73	415.058	11.2132	0.443243
2013.8.26-XX-B2	Spiraea trilobata	9	2	4.22	391.182	11.1777	0.602899
2013.8.26-XX-B2	Spiraea trilobata	9	2	4.2	406.984	11.4059	0.581197
2013.8.26-XX-B2	Spiraea trilobata	9	2	4.11	381.964	11.0635	0.566489
2013.8.26-XX-C2	Spiraea trilobata	9	2	4.1	451.478	12.6979	0.498516
2013.8.26-XX-C2	Spiraea trilobata	9	2	3.86	463.276	11.6765	0.462604
2013.8.26-XX-C2	Spiraea trilobata	9	2	4.21	424.893	11.7393	0.497368
2013.8.26-XX-A3	Spiraea trilobata	9	3	3.53	419.246	11.8299	0.525568
2013.8.26-XX-A3	Spiraea trilobata	9	3	3.53	443.218	12.4084	0.5
2013.8.26-XX-A3	Spiraea trilobata	9	3	3.75	434.634	11.6943	0.396552
2013.8.26-XX-B3	Spiraea trilobata	9	3	3.57	429.582	14.6357	0.542234
2013.8.26-XX-B3	Spiraea trilobata	9	3	3.72	411.658	13.8553	0.59375
2013.8.26-XX-B3	Spiraea trilobata	9	3	3.17	443.683	15.5462	0.478261
2013.8.26-XX-C3	Spiraea trilobata	9	3	4.05	459.247	11.8237	0.481383
2013.8.26-XX-C3	Spiraea trilobata	9	3	3.51	452.952	13.3364	0.497076
2013.8.26-XX-C3	Spiraea trilobata	9	3	4.3	461.091	12.949	0.449275
2013.9.25-XX-A0	Spiraea trilobata	10	0	4.19	461.782	10.5086	0.373522
2013.9.25-XX-A0	Spiraea trilobata	10	0	3.29	456.353	10.6572	0.428251
2013.9.25-XX-A0	Spiraea trilobata	10	0	4.36	411.006	9.38188	0.455189
2013.9.25-XX-B0	Spiraea trilobata	10	0	4.02	363.917	9.88846	0.532151
2013.9.25-XX-B0	Spiraea trilobata	10	0	4.19	360.279	10.2598	0.476718
2013.9.25-XX-B0	Spiraea trilobata	10	0	4.28	406.471	10.9998	0.531453
2013.9.25-XX-C0	Spiraea trilobata	10	0	3.28	450.7	13.9971	0.479821
2013.9.25-XX-C0	Spiraea trilobata	10	0	3.48	445.928	14.1718	0.599119
2013.9.25-XX-C0	Spiraea trilobata	10	0	3.51	451.592	13.0704	0.563084
2013.9.25-XX-A1	Spiraea trilobata	10	1	3.04	412.1	12.284	0.543478
2013.9.25-XX-A1	Spiraea trilobata	10	1	3.38	384.95	10.6837	0.49884
2013.9.25-XX-A1	Spiraea trilobata	10	1	3.36	414.286	12.4044	0.481572
2013.9.25-XX-B1	Spiraea trilobata	10	1	3.36	411.32	12.0045	0.486618
2013.9.25-XX-B1	Spiraea trilobata	10	1	3.44	407.171	12.9695	0.591281
2013.9.25-XX-B1	Spiraea trilobata	10	1	3.71	444.43	13.9621	0.545872
2013.9.25-XX-C1	Spiraea trilobata	10	1	3.95	400.742	13.0659	0.512315
2013.9.25-XX-C1	Spiraea trilobata	10	1	3.82	394.213	12.3741	0.50237
2013.9.25-XX-C1	Spiraea trilobata	10	1	3.61	437.776	12.4969	0.512195
2013.9.25-XX-A2	Spiraea trilobata	10	2	3.67	398.815	10.7002	0.515513
2013.9.25-XX-A2	Spiraea trilobata	10	2	3.15	266.262	9.80812	0.607306
2013.9.25-XX-A2	Spiraea trilobata	10	2	3.4	415.952	12.1518	0.560386
2013.9.25-XX-B2	Spiraea trilobata	10	2	3.69	363.33	11.3382	0.554779
2013.9.25-XX-B2	Spiraea trilobata	10	2	3.34	424.483	13.2136	0.501292
2013.9.25-XX-B2	Spiraea trilobata	10	2	3.68	369.81	10.7267	0.524324
2013.9.25-XX-C2	Spiraea trilobata	10	2	3.79	439.366	13.0518	0.490826
2013.9.25-XX-C2	Spiraea trilobata	10	2	3.75	458.113	13.5343	0.442748
2013.9.25-XX-C2	Spiraea trilobata	10	2	3.81	445.964	13.6903	0.491184
2013.9.25-XX-A3	Spiraea trilobata	10	3	3.33	453.494	14.3909	0.491484
2013.9.25-XX-A3	Spiraea trilobata	10	3	3.3	432.127	16.9761	0.945312
2013.9.25-XX-A3	Spiraea trilobata	10	3	3.35	446.321	14.9515	0.48926
2013.9.25-XX-B3	Spiraea trilobata	10	3	3.46	414.484	14.7907	0.518892
2013.9.25-XX-B3	Spiraea trilobata	10	3	3.8	372.862	13.4609	0.548628
2013.9.25-XX-B3	Spiraea trilobata	10	3	3.4	419.318	14.5046	0.558511
2013.9.25-XX-C3	Spiraea trilobata	10	3	2.9	429.626	14.9999	0.522673
2013.9.25-XX-C3	Spiraea trilobata	10	3	3.36	448.068	14.2112	0.418886
2013.9.25-XX-C3	Spiraea trilobata	10	3	3.28	442.335	14.5145	0.543478
2014.5-25-XX-A0	Spiraea trilobata	18	0	2.56	373.483	11.2754	0.557971
2014.5-25-XX-A0	Spiraea trilobata	18	0	3.16	359.029	10.4718	0.545699
2014.5-25-XX-A0	Spiraea trilobata	18	0	3.48	367.937	11.5754	0.531969
2014.5-25-XX-B0	Spiraea trilobata	18	0	3.61	358.25	10.6879	0.568831
2014.5-25-XX-B0	Spiraea trilobata	18	0	3	391.695	25.5601	0.87844
2014.5-25-XX-B0	Spiraea trilobata	18	0	3.5	419.57	10.9864	0.490956
2014-5-25-XX-C0	Spiraea trilobata	18	0	2.86	441.347	13.206	0.481481
2014-5-25-XX-C0	Spiraea trilobata	18	0	3.13	443.249	13.7831	0.490305
2014-5-25-XX-C0	Spiraea trilobata	18	0	2.65	432.126	14.4123	0.590571
2014-5-25-XX-A1	Spiraea trilobata	18	1	3.27	417.029	12.9514	0.464
2014-5-25-XX-A1	Spiraea trilobata	18	1	3.4	402.958	12.7593	0.503979
2014-5-25-XX-A1	Spiraea trilobata	18	1	3.49	432.453	12.1961	0.440964
2014-5-25-XX-B1	Spiraea trilobata	18	1	3.23	335.762	11.577	0.619444
2014-5-25-XX-B1	Spiraea trilobata	18	1	3.21	413	12.4455	0.542105
2014-5-25-XX-B1	Spiraea trilobata	18	1	3.75	367.508	11.864	0.490862
2014-5-25-XX-C1	Spiraea trilobata	18	1	2.08	381.516	12.9264	0.524229
2014-5-25-XX-C1	Spiraea trilobata	18	1	3.06	425.249	13.954	0.501247
2014-5-25-XX-C1	Spiraea trilobata	18	1	2.57	403.383	13.4402	0.512738
2014-5-25-XX-A2	Spiraea trilobata	18	2	3.56	370.533	13.1209	0.635934
2014-5-25-XX-A2	Spiraea trilobata	18	2	2.66	398.278	13.4188	0.5
2014-5-25-XX-A2	Spiraea trilobata	18	2	2.81	397.891	13.2715	0.567757
2014-5-25-XX-B2	Spiraea trilobata	18	2	2.68	435.975	14.5337	0.544776
2014-5-25-XX-B2	Spiraea trilobata	18	2	2.27	446.676	15.6258	0.541203
2014-5-25-XX-B2	Spiraea trilobata	18	2	2.21	437.247	16.6751	0.582697
2014-5-25-XX-C2	Spiraea trilobata	18	2	3.79	440.237	12.8276	0.503597
2014-5-25-XX-C2	Spiraea trilobata	18	2	3.65	431.549	13.3511	0.508197
2014-5-25-XX-C2	Spiraea trilobata	18	2	3.69	396.218	12.6114	0.531579
2014-5-25-XX-A3	Spiraea trilobata	18	3	3.28	432.285	14.0638	0.532178
2014-5-25-XX-A3	Spiraea trilobata	18	3	2.99	421.352	14.2488	0.472941
2014-5-25-XX-A3	Spiraea trilobata	18	3	3.13	429.832	14.3004	0.498765
2014-5-25-XX-B3	Spiraea trilobata	18	3	3.13	438.793	15.2663	0.513661
2014-5-25-XX-B3	Spiraea trilobata	18	3	3.19	432.386	14.7218	0.488439
2014-5-25-XX-B3	Spiraea trilobata	18	3	2.74	424.83	15.1136	0.569476
2014-5-25-XX-C3	Spiraea trilobata	18	3	3.4	439.008	15.7905	0.453461
2014-5-25-XX-C3	Spiraea trilobata	18	3	3.14	422.674	12.7913	0.443005
2014-5-25-XX-C3	Spiraea trilobata	18	3	3.5	395.412	14.6869	0.548969
2014-7-25-XX-A0	Spiraea trilobata	20	0	2.51	428.564	13.5892	0.478036
2014-7-25-XX-A0	Spiraea trilobata	20	0	3.06	375.331	11.4228	0.425414
2014-7-25-XX-A0	Spiraea trilobata	20	0	2.11	416.79	12.2507	0.440265
2014-7-25-XX-B0	Spiraea trilobata	20	0	2.66	396.172	13.0822	0.50495
2014-7-25-XX-B0	Spiraea trilobata	20	0	3.73	392.794	11.9182	0.467363
2014-7-25-XX-B0	Spiraea trilobata	20	0	3.29	414.395	11.5225	0.428571
2014-7-25-XX-C0	Spiraea trilobata	20	0	3.52	418.1	15.631	0.541076
2014-7-25-XX-C0	Spiraea trilobata	20	0	3.08	445.154	12.0155	0.519608
2014-7-25-XX-C0	Spiraea trilobata	20	0	3.3	431.627	13.8233	0.530342
2014-7-25-XX-A1	Spiraea trilobata	20	1	3.3	384.646	17.1813	0.732892
2014-7-25-XX-A1	Spiraea trilobata	20	1	2.29	440.521	14.2167	0.459948
2014-7-25-XX-A1	Spiraea trilobata	20	1	3.43	434.195	15.2513	0.553191
2014-7-25-XX-B1	Spiraea trilobata	20	1	3.24	351.46	13.8274	0.534483
2014-7-25-XX-B1	Spiraea trilobata	20	1	2.08	344.727	13.7136	0.568627
2014-7-25-XX-B1	Spiraea trilobata	20	1	2.26	389.538	14.1981	0.503916
2014-7-25-XX-C1	Spiraea trilobata	20	1	2.18	434.941	17.1646	0.612565
2014-7-25-XX-C1	Spiraea trilobata	20	1	2.19	420.12	16.4813	0.570621
2014-7-25-XX-C1	Spiraea trilobata	20	1	2.685	427.53	16.823	0.591593
2014-7-25-XX-A2	Spiraea trilobata	20	2	2.35	399.977	14.4624	0.491879
2014-7-25-XX-A2	Spiraea trilobata	20	2	2.89	333.949	13.5975	0.701754
2014-7-25-XX-A2	Spiraea trilobata	20	2	3.65	363.184	14.6055	0.58231
2014-7-25-XX-B2	Spiraea trilobata	20	2	2.26	417.551	15.3964	0.553191
2014-7-25-XX-B2	Spiraea trilobata	20	2	2.67	405.724	16.2793	0.61708
2014-7-25-XX-B2	Spiraea trilobata	20	2	2.95	419.814	15.716	0.528822
2014-7-25-XX-C2	Spiraea trilobata	20	2	1.9	410.885	15.9831	0.583979
2014-7-25-XX-C2	Spiraea trilobata	20	2	3.42	398.722	14.4383	0.536388
2014-7-25-XX-C2	Spiraea trilobata	20	2	3.33	433.552	15.7624	0.523256
2014-7-25-XX-A3	Spiraea trilobata	20	3	2.83	432.496	15.0081	0.433168
2014-7-25-XX-A3	Spiraea trilobata	20	3	2.86	401.592	15.17	0.4914
2014-7-25-XX-A3	Spiraea trilobata	20	3	2.44	435.702	16.4116	0.458549
2014-7-25-XX-B3	Spiraea trilobata	20	3	2.88	338.039	14.1452	0.586288
2014-7-25-XX-B3	Spiraea trilobata	20	3	3.26	387.972	15.2341	0.572152
2014-7-25-XX-B3	Spiraea trilobata	20	3	2.86	399.337	15.3374	0.528604
2014-7-25-XX-C3	Spiraea trilobata	20	3	2.34	391.593	17.0567	0.56341
2014-7-25-XX-C3	Spiraea trilobata	20	3	2.94	429.5	18.0692	0.537961
2014-7-25-XX-C3	Spiraea trilobata	20	3	2.93	405.002	15.7717	0.5
2014-10-25-XX-A0	Spiraea trilobata	23	0	3.3	348.992	12.1736	0.606436
2014-10-25-XX-A0	Spiraea trilobata	23	0	2.72	298.081	11.9889	0.687845
2014-10-25-XX-A0	Spiraea trilobata	23	0	2.91	306.553	12.894	0.687117
2014-10-25-XX-B0	Spiraea trilobata	23	0	2.9	318.594	11.428	0.997167
2014-10-25-XX-B0	Spiraea trilobata	23	0	3.4	403.044	13.3666	0.602151
2014-10-25-XX-B0	Spiraea trilobata	23	0	3.15	411.304	13.345	0.574713
2014-10-25-XX-C0	Spiraea trilobata	23	0	3.12	420.457	13.6207	0.528529
2014-10-25-XX-C0	Spiraea trilobata	23	0	3	420.751	13.1755	0.475504
2014-10-25-XX-C0	Spiraea trilobata	23	0	2.74	417.157	14.5619	0.566757
2014-10-25-XX-A1	Spiraea trilobata	23	1	3.17	425.713	15.2629	0.584718
2014-10-25-XX-A1	Spiraea trilobata	23	1	2.87	430.734	16.2295	0.610503
2014-10-25-XX-A1	Spiraea trilobata	23	1	2.79	426.022	16.5547	0.632353
2014-10-25-XX-B1	Spiraea trilobata	23	1	2.14	318.753	12.7372	0.620879
2014-10-25-XX-B1	Spiraea trilobata	23	1	2.95	363.126	14.2954	0.657576
2014-10-25-XX-B1	Spiraea trilobata	23	1	3.07	333.926	12.9364	0.586667
2014-10-25-XX-C1	Spiraea trilobata	23	1	1.87	449.192	16.5932	0.601881
2014-10-25-XX-C1	Spiraea trilobata	23	1	2.22	427.425	17.2499	0.690751
2014-10-25-XX-C1	Spiraea trilobata	23	1	2.35	347.923	14.461	0.61596
2014-10-25-XX-A2	Spiraea trilobata	23	2	2.84	433.973	15.5517	0.564477
2014-10-25-XX-A2	Spiraea trilobata	23	2	3.64	361.403	13.6475	0.554217
2014-10-25-XX-A2	Spiraea trilobata	23	2	3.37	426.546	15.8278	0.622691
2014-10-25-XX-B2	Spiraea trilobata	23	2	2.62	421.869	18.3636	0.681347
2014-10-25-XX-B2	Spiraea trilobata	23	2	2.37	449.606	16.8029	0.569579
2014-10-25-XX-B2	Spiraea trilobata	23	2	2.74	432.717	16.8953	0.632153
2014-10-25-XX-C2	Spiraea trilobata	23	2	2.66	416.834	17.4369	0.52459
2014-10-25-XX-C2	Spiraea trilobata	23	2	2.27	436.523	18.7834	0.553892
2014-10-25-XX-C2	Spiraea trilobata	23	2	3.38	423.923	16.2178	0.564417
2014-10-25-XX-A3	Spiraea trilobata	23	3	3.41	364.266	13.7761	0.558603
2014-10-25-XX-A3	Spiraea trilobata	23	3	3.38	394.114	14.05	0.667622
2014-10-25-XX-A3	Spiraea trilobata	23	3	2.96	400.252	16.123	0.642857
2014-10-25-XX-B3	Spiraea trilobata	23	3	2.78	329.772	14.7212	0.805936
2014-10-25-XX-B3	Spiraea trilobata	23	3	1.88	425.464	17.6315	0.719653
2014-10-25-XX-B3	Spiraea trilobata	23	3	2.56	394.995	16.0557	0.762712
2014-10-25-XX-C3	Spiraea trilobata	23	3	3.04	434.121	16.6493	0.498701
2014-10-25-XX-C3	Spiraea trilobata	23	3	3.5	433.99	15.6682	0.506329
2014-10-25-XX-C3	Spiraea trilobata	23	3	3.48	452.209	15.3016	0.527536
